# Supplementary material for: Deactivation and Regeneration of Nitrogen Doped Carbon Catalyst for Acetylene Hydrochlorination
Source: Molecules. 2023 Jan 18;28(3):956. doi: 10.3390/molecules28030956 (PMC9919228; doi:10.3390/molecules28030956)
Supplement: Supplementary file 1 [file molecules-28-00956-s001.zip]

Archive with 1 entries (1 files):
- molecules-2152665-supplementary.pdf
